# Supplementary material for: Gene expression and pathway analysis of ovarian cancer cells selected for resistance to cisplatin, paclitaxel, or doxorubicin
Source: J Ovarian Res. 2011 Dec 5;4:21. doi: 10.1186/1757-2215-4-21 (PMC3259089; doi:10.1186/1757-2215-4-21)
Supplement: Additional file 1 — Genes differentially expressed between sensitive and resistant cell lines. The table lists the 845 genes significantly altered in the drug resistant cell lines. The fold change is indicated for each gene in each resistance phenotype (cisplatin, doxorubicin, and paclitaxel). [file 1757-2215-4-21-S1.XLSX]

## Sheet: Sheet1
Symbol	OV90C	OV90D	OV90P
A2M	-3.80692	1.77877	-5.53933
AACS	-0.908271	-2.02681	-0.82048
AARS	1.7375	0.723483	2.27825
ABCB1	-0.0633439	6.59448	4.49637
ABCC4	-1.38625	-2.23459	-1.58805
ABCE1	-0.123174	1.4365	1.76114
ACADM	2.04303	2.13777	1.54212
ACADVL	2.21066	2.05678	1.6172
ACBD3	0.543943	1.51834	0.389171
ACF	2.09513	3.14468	1.84868
ACOT7	1.82748	0.435745	0.228839
ACTG1	2.83305	2.07926	-0.328054
ACTL6A	1.7581	2.03284	1.67345
ACTN1	-3.08547	-4.30561	-2.84329
ACTN4	-2.40684	-1.84351	0.0178305
ACTR1A	0.553371	2.34026	0.567302
ADAM15	3.97476	3.23751	1.50135
ADAM9	1.26174	2.22967	2.04817
ADCY3	-0.914743	-1.73924	-2.93151
ADD1	1.76466	1.38054	-0.445276
ADH1A	0.795817	1.34993	5.43613
ADH1C	0.713214	1.5425	5.04381
AFP	0.957715	1.89934	6.09051
AGA	0.0193294	-0.314284	2.41879
AGPAT5	-0.400579	-1.6892	-0.650979
AGR2	1.91205	0.230339	2.84121
AHNAK	-2.6786	-0.899949	-0.16808
AHSA1	0.20868	-1.58412	0.833341
AK3	-1.33147	-1.84373	-1.49481
AKR1B1	2.3582	1.79014	1.9012
AKR1C3	-3.09945	3.23618	-4.97558
ALB	-4.19348	-1.78138	6.13233
ALDH2	1.63209	1.23828	0.540987
ALKBH3	-2.2195	1.49968	-0.64704
ALKBH5	-0.734816	-0.494075	-2.5631
ALS2CR4	1.65192	0.899881	1.7708
AMBP	0.716545	1.77516	4.97315
AMHR2	-3.47495	-2.76157	0.679467
AMZ2	2.35445	1.17031	0.536693
ANAPC11	-0.554729	-1.62415	-1.027
ANKRD10	-2.1142	-0.0794561	-0.314881
ANKRD13	-2.90087	-1.48637	-2.6509
ANKRD38	-3.48196	-7.89617	-6.45256
ANTXR1	1.53692	0.316593	0.97308
ANXA1	2.64636	3.48294	2.45827
ANXA10	-2.33346	0.472123	1.85583
AP1S1	1.76298	-0.124862	1.19829
APOA1	2.6822	-1.8676	8.19893
APOC1	-3.64814	-6.53962	-0.703718
APOE	-5.82188	-10.0481	-1.47998
APRT	1.05769	-1.58998	1.43849
ARF4	0.797582	1.68132	1.17783
ARHGAP21	-1.6621	-3.80776	1.20092
ARHGAP27	1.5187	0.0409667	-1.30312
ARID3A	-2.2352	-0.769687	-2.86897
ARL5	-0.0533116	-2.46939	-0.379701
ARL6IP5	2.18568	0.146616	-0.867945
ARSE	0.225249	-2.38926	-1.39889
ASXL2	-2.00445	-0.988494	-0.714996
ATAD2	1.56629	1.65371	1.63314
ATP5C1	-0.143091	-0.724988	-1.51643
ATP6AP1	-0.49317	-0.943023	-1.98578
ATPIF1	0.916829	1.39039	1.85044
AVEN	-1.54211	-1.75903	-1.80839
AXUD1	0.562324	2.57943	-0.978245
B3GNT6	2.44523	-0.851902	1.11138
B4GALT7	2.19013	0.551858	1.03334
BAMBI	3.24198	1.6899	-1.45045
BBX	1.19908	1.53373	-0.122451
BCKDHA	-0.659254	-2.05073	-1.50321
BCKDK	1.94158	0.621206	1.04017
BCL6	-3.21835	-0.763157	-2.9864
BRI3	-3.21965	-3.58595	-2.90595
BSDC1	0.926412	2.05189	0.811222
BTG1	-1.99463	-0.971875	-0.531509
BTG3	-0.229993	0.928863	-1.57033
BXDC2	1.58422	1.38829	1.50988
BZW2	1.00608	0.798924	2.55211
C10orf58	2.93725	0.86027	-0.160723
C10orf9	-1.11217	-3.0323	0.0636716
C12orf10	1.59391	0.997159	-0.264066
C14orf156	-1.11561	-2.51006	-0.288824
C17orf45	-0.611185	-0.167068	-2.28619
C17orf59	1.54109	0.40707	-0.353373
C17orf70	2.99804	-0.240854	-0.133364
C19orf12	-1.77903	-1.89528	-0.876503
C19orf2	-1.79972	-2.76337	-0.115751
C19orf37	-1.80454	-1.04462	-0.921714
C1orf128	0.873311	1.76713	1.10777
C1orf77	0.684688	2.27914	0.861108
C20orf20	0.627034	1.6074	0.519032
C20orf27	2.14864	-0.0953351	1.46702
C20orf75	7.6768	0.383283	-0.295529
C22orf13	-0.507985	-1.5141	-0.979012
C22orf16	-1.91202	-2.53112	-1.97883
C2orf25	1.03113	1.85048	1.30091
C3orf52	-1.69579	-1.00574	-1.78499
C4orf18	-1.7211	-1.96545	-1.38804
C5	-1.07387	-0.909731	-2.31403
C5orf15	0.913121	1.89013	0.626235
C6orf108	0.181446	-1.64526	0.169898
C6orf32	-3.94922	-4.11466	-2.20081
C6orf48	0.628241	2.00329	0.373339
C6orf62	1.20713	2.29974	1.79106
C6orf85	-2.58865	-2.18437	-0.724612
C7orf30	0.503718	-0.595258	1.75449
C8orf30A	2.58305	-0.77087	1.17119
C8orf33	1.08657	0.0025049	1.8675
C8orf35	1.71743	-1.08722	0.152836
C8orf4	-0.231333	3.80705	-1.2177
C8orf52	0.837673	0.692326	1.7865
C9orf114	2.67407	-0.725213	-0.228935
C9orf58	1.52996	-0.421298	2.63539
C9orf88	2.75289	0.507685	-0.6979
CACHD1	-2.27933	-1.5021	-1.80205
CALD1	-1.6006	-2.52663	0.601993
CALM1	0.726262	-2.01601	1.51421
CALM2	-1.6523	-0.361133	-1.56015
CALU	0.602161	0.30834	1.6528
CAMK2N1	2.75575	2.71436	0.41238
CAPN5	3.00801	1.30917	0.435591
CAPNS1	0.182314	-2.6868	-0.0109941
CASK	-1.73741	-1.54604	-0.177616
CASP4	0.485045	2.93145	0.310884
CASZ1	-1.43735	-1.14042	-3.69366
CBX1	1.57401	1.7128	0.685299
CBX3	0.924252	0.55143	1.70438
CCL20	-1.86631	2.37836	-2.77752
CCL26	-8.93555	-9.31185	-9.8223
CCND3	0.302748	-0.827737	-4.24791
CCNK	-0.901039	-1.61544	0.815945
CCT3	1.99227	0.781097	0.741271
CD24	2.58201	-0.585379	1.95215
CD44	-5.22303	-0.584443	-4.58997
CD9	0.677125	-3.28483	-6.10555
CD96	0.715677	5.27161	4.52883
CDA08	1.21419	0.76956	1.60675
CDC42EP4	1.55544	-0.191207	0.709664
CDH11	0.552593	-7.72189	-3.28305
CDH26	-4.13761	-4.53343	-4.6599
CDK5	2.19866	1.12912	0.198864
CDK6	-1.75811	0.710317	-0.890938
CDK7	1.64723	1.9083	0.850971
CDR2	1.71288	1.3427	1.21462
CEACAM5	-0.887121	-1.61532	-3.033
CEACAM6	5.34084	1.76512	-4.74116
CEBPA	-4.7808	-5.10703	-1.23266
CEBPD	-0.597258	0.740012	-2.79723
CECR5	4.15315	1.10709	3.41875
CENTA2	2.30496	-1.73641	-3.32941
CERK	-1.77611	-1.71072	-0.45554
CES2	1.77353	-0.24565	1.58718
CFB	1.76115	4.94188	0.813313
CFDP1	2.45883	0.375492	0.815988
CFH	2.61704	1.96513	0.455815
CFI	1.74752	2.0311	1.23162
CGI-115	0.340092	1.62898	1.32087
CGN	3.40154	1.17715	0.387265
CHIC2	-0.0870569	2.96126	-1.022
CHKA	-4.1242	-2.37309	-0.59595
CHST9	-1.68518	-1.74418	-0.938099
CIB1	0.950673	1.59756	-0.0413767
CITED2	-2.03505	-0.516537	-1.27712
CITED4	-3.68494	-3.04317	-2.6968
CKAP1	0.0129218	-2.1271	0.0390706
CKB	-1.03706	-3.52159	-0.0460853
CKLF	2.96659	1.82889	2.76834
CLCA1	-10.2035	-1.35123	-4.05363
CLDN23	1.67176	-0.70622	0.0916907
CLDND1	0.866581	1.53134	0.602562
CLTB	-0.41275	-0.442117	-3.35117
CLTC	-1.82761	-0.981595	-1.2852
CLYBL	4.60522	0.122572	-1.22356
CMAS	2.27417	0.484092	0.798292
CMTM7	1.24858	-1.58149	-1.78246
CMTM8	-0.177746	-0.56704	-1.52075
COBLL1	-3.89314	-2.25999	-3.2935
COIL	-2.01681	-1.2815	-1.5699
COL17A1	3.36464	-0.595034	-0.729104
COL18A1	-0.156999	-2.7836	-4.73004
COMMD3	0.0660324	2.42031	-0.811472
COPS3	-0.394688	0.983737	-2.10807
COPS5	0.817805	1.20479	1.98709
COPS7B	2.10958	0.862695	0.783534
CP	0.825043	1.54612	-3.88458
CPD	-1.12886	-1.0016	-2.73482
CPSF1	2.21843	-0.481286	1.28165
CPVL	-1.42603	-2.86507	0.845468
CREB3L2	-1.49325	-1.15067	-1.60006
CREBBP	-2.06421	-0.300822	-0.101182
CRELD2	2.13775	-0.707949	1.09626
CRI2	-1.54282	-1.49846	-0.399798
CRYZ	1.65159	1.14802	1.09649
CSDA	1.34564	2.76694	0.921551
CSPG2	-1.70201	-0.265499	-1.74359
CTAG2	0.432506	0.66684	5.08324
CTGF	-1.59758	4.17883	2.48502
CTNNA1	-1.17091	-0.071082	-1.74204
CTSC	1.21662	0.41762	1.71352
CTSL	-0.175927	-0.504739	-3.33608
CTXN1	1.52493	0.449472	2.64277
CUEDC1	-2.35291	-1.54593	-2.01819
CXCL6	-2.46342	4.79774	-1.37433
CYB5-M	2.18463	-0.436292	-0.0700697
CYBA	2.14628	0.609004	1.64066
CYP26B1	-1.90495	-0.871439	0.361414
CYP51A1	-0.632601	-2.71026	-0.134153
CYR61	0.272773	4.43589	-0.601402
DARS	-0.753347	-0.745405	-1.87287
DC2	0.686882	0.85964	1.63653
DCK	1.25207	1.80155	1.39792
DCUN1D3	0.595068	2.21297	0.150179
DCXR	2.42068	-0.789793	-0.47109
DDEF2	-1.94525	-0.820938	-1.01705
DDIT4	-5.06652	-3.22141	-5.41878
DDIT4L	-5.92155	-3.04857	-5.51699
DDX17	-1.62502	-1.35124	-1.01952
DEPDC6	2.27687	-2.39379	-0.568251
DGCR6	2.51196	-0.386168	-0.778735
DGCR6L	2.12599	-0.638674	-0.964943
DGUOK	1.17433	1.69053	0.738648
DHCR24	-0.686573	-2.2799	-1.97095
DHCR7	0.402562	-2.65977	-0.672822
DHRS7	-0.529526	-2.51434	0.727427
DKFZp434K1815	1.7007	0.794361	1.09122
DNAJB11	2.18361	1.36847	-0.835611
DNTTIP1	2.33268	1.75921	0.230549
DPF2	0.784032	1.57123	0.181042
DPH2	1.83818	0.831693	1.37766
DPM3	1.82303	-0.88977	0.345033
DPYSL3	3.93676	1.85346	1.64175
DSP	-2.96902	-2.48555	-2.08663
DUSP3	-0.567714	-1.85788	-1.92915
DYNC1H1	-2.02618	-0.988869	-0.134047
DYNLL2	-1.94371	-1.42786	-2.13984
E2F3	-1.7323	0.297847	0.546602
EBF	-4.66113	-1.71992	-1.91752
EBPL	-0.599108	-2.15916	0.0234921
ECAT11	-6.17113	-4.13112	-4.01122
ECH1	0.931947	-0.50662	1.92233
ECHDC2	1.84999	-4.08508	-6.48123
EEF1A2	3.74142	-0.696937	3.34627
EEF1D	0.696675	0.203852	1.64273
EFNB2	-2.28272	-0.723896	-2.1745
EHD1	1.83705	2.51831	1.39592
EHF	-1.6351	1.21064	-3.31384
eIF2A	1.97797	1.75113	1.71945
EIF2S3	1.47281	1.73618	0.909707
EIF3S12	-1.63382	-2.66128	-0.910531
EIF3S3	1.23325	-0.167116	1.87351
EIF3S9	-1.38937	-0.551214	1.85181
EIF4A2	-0.88472	0.322856	-2.71692
ELF1	-1.44258	-0.920812	-1.6009
ELF3	1.29049	2.63466	-0.242236
ENC1	-0.109171	1.94413	-0.425015
ENO3	1.15822	-0.127867	3.0712
ENY2	1.23598	0.637215	2.03215
EP400	-2.24846	-1.51159	-0.284939
EPAS1	-2.83617	-2.07305	-4.0372
EPHB6	2.64468	4.05944	-1.34686
ERH	-0.0679533	-1.66072	0.852674
ETS1	0.723741	3.43343	-1.21306
FABP5	-3.85709	-5.81595	0.55823
FAM107B	-2.47247	-3.44696	-3.57935
FAM112B	-0.938943	-0.307202	6.0013
FAM53C	0.713799	2.39386	-0.247808
FBXO21	-1.90007	-1.69389	-1.4826
FEZ2	-0.550934	-1.05607	-1.87298
FGB	2.77146	2.99747	-2.12943
FGG	-0.559784	1.5791	-1.31936
FIS1	0.622364	0.216732	1.56594
FKBP11	-1.70725	-1.28474	-8.33758
FLJ10154	-1.95222	-0.421388	-0.308506
FLJ11017	0.193697	0.113167	2.05648
FLJ20273	-2.61254	-1.65065	-1.2406
FLJ20625	-1.25887	-2.16707	-0.838099
FLJ20647	2.17095	1.60592	2.35168
FLJ22104	-1.68568	-1.98895	-2.0702
FLOT1	0.643312	1.64858	0.399011
FMOD	-1.08093	-2.32883	-1.89893
FN5	-2.05513	-2.50395	-1.56421
FNBP1	-2.68665	-0.442176	-1.91666
FNDC3B	-0.482919	1.6069	-0.796467
FNDC6	2.82352	1.77404	-1.49408
FOXA2	-1.80513	-1.82165	-1.65471
FOXD1	-0.830027	-0.766058	-1.78702
FOXQ1	-2.7699	-0.41321	-0.887853
FRAT2	-2.11447	-1.61611	0.51528
FRG1	-1.15488	-1.92338	-1.01185
FTH1	-1.78631	-1.45065	-0.37234
FTL	-2.00832	-1.28803	-0.656882
FTSJ1	-0.82524	-1.68475	-1.5999
FUCA1	3.3079	1.55071	-0.828207
FUT4	-1.70567	-0.482699	-1.17815
FUT8	-0.988667	-1.59512	-1.3277
FZD4	-3.89405	-4.81977	-2.58065
FZD5	-0.743636	-0.116936	1.68957
FZD6	1.69496	0.0628212	2.00389
G1P2	1.4216	1.85812	1.24829
G6PD	-0.0399138	-0.457733	2.61946
GABARAPL1	3.26668	4.7711	2.13037
GADD45A	2.38239	4.93544	1.72218
GAGE5	2.80146	0.77203	4.82969
GAGE6	4.77219	1.68921	7.24182
GAGE7B	4.42623	1.2351	6.37227
GAK	2.31306	0.0946442	-0.629617
GALC	-4.52851	-2.59602	-0.108643
GALNT11	2.40171	0.838127	1.84378
GALNT4	0.246224	0.418845	1.58362
GALR2	3.84736	0.542641	2.97423
GBP2	0.0792509	2.22414	-5.1309
GCA	2.13931	1.04173	3.07002
GCLC	-1.59611	-2.62335	-0.753565
GCN5L2	2.32614	0.165212	0.884006
GEMIN4	1.76918	-0.272645	1.69173
GGH	1.49643	-2.41997	2.4882
GLO1	1.08602	1.70594	1.09761
GLRX5	-1.33688	-3.51094	-1.82036
GLT25D1	2.18748	0.851135	-1.04396
GLTSCR2	-2.57951	-2.66331	-0.677634
GNE	-1.89162	1.88741	-0.934404
GNG11	5.79507	5.28171	-0.577702
GNL1	1.83785	1.40712	0.74205
GNPDA1	-0.642907	-2.83945	-0.527501
GOLGA5	-0.369413	-1.99413	-0.1122
GOLGA7	2.62467	1.96977	1.36369
GPC3	-4.88753	-4.87624	-2.1899
GPR137	1.88839	1.23174	-0.0511436
GPR172A	2.22976	0.135446	0.593149
GPX2	0.229668	-4.2127	1.6308
GPX3	2.62721	2.58556	1.95899
GRAMD1A	0.191717	-1.34694	-1.74175
GRAMD3	-1.9034	-1.47256	-2.48648
GULP1	-1.04612	0.665987	2.44223
H1FX	-1.92134	-0.792187	-1.32284
H3F3B	1.81337	-0.111096	-0.965995
HADH2	0.992159	0.517075	1.81646
HARS	1.54175	1.18675	0.497222
HDAC1	1.70685	1.81044	0.542373
HECTD1	-2.13303	-0.265481	0.112165
HES1	-1.97123	-1.65215	-2.35421
HIBADH	1.37041	-0.484994	2.23196
HIST1H1C	-2.11259	-1.34508	-4.92902
HIST1H2AC	-2.91729	-0.637768	-3.11236
HIST1H2BD	-2.05652	-0.370133	-2.77319
HIST1H2BK	-0.728927	-0.119772	-3.64853
HK1	-0.988865	0.708023	-3.14353
HK2	-3.53334	-3.11214	-2.47089
HMGCR	0.358512	-1.93049	-0.0707207
HNRPDL	-0.578631	3.0905	0.0387604
HPS6	1.51117	-0.319715	0.501451
HPSE	-2.39313	-0.614889	-2.30961
HRASLS3	-2.21789	-3.83379	-2.09951
HRSP12	2.94279	0.574712	2.88575
HSD17B4	2.15275	1.90446	2.48207
HSPA5	1.16034	-1.9775	-1.19911
HSPC171	0.140365	-1.59328	0.609516
HSPC176	-0.7554	-2.55668	0.409547
ID2	-4.03773	-5.13121	-1.42199
IDH3B	1.53147	0.926252	-0.342817
IFITM1	-0.957295	-1.08508	-3.79732
IFITM2	-0.21329	0.0146715	-1.9703
IFITM3	-0.748692	0.166362	-2.14374
IFNGR1	1.97352	3.56235	-0.0151299
IGF2	-4.89184	-2.81572	-2.12762
IGF2BP2	-1.21482	-0.186452	-2.5164
IGF2BP3	-2.28623	-1.66045	-0.132677
IGFBP7	2.82131	2.47557	-0.288487
IGSF4	-1.88031	-5.78948	0.405062
IGSF4C	-1.74869	-0.681772	0.834229
IKBKB	1.57317	0.978566	0.336056
IL4R	0.593285	1.38644	-4.20263
IL8	0.473763	7.98928	-4.15871
ILF3	-2.03387	-1.27137	-0.54709
IMPA1	0.43827	0.576332	1.86253
IMPAD1	1.18663	1.60845	0.85198
INSIG2	1.59446	0.0825376	0.506461
IRF2BP2	-1.69589	-1.27155	-1.86956
ISOC1	1.19057	1.21953	1.5772
ITGA2	2.50325	2.5328	-1.33298
ITGAV	0.807998	3.42617	1.33837
ITIH2	-2.77491	-6.10159	-3.74186
JAM3	2.6154	-4.50658	1.82013
KIAA0182	-1.68935	-1.93316	0.802468
KIAA0355	-1.86322	-1.58727	-0.71563
KIAA0376	-1.66402	-0.339639	-0.973806
KIAA0746	0.404413	-0.304377	1.70401
KIAA0999	-2.42585	-1.96787	-1.91726
KIAA1191	1.59803	1.14954	0.901745
KIAA1688	1.19136	0.150718	1.70413
KIF5B	-1.88698	-1.21034	-0.371894
KIFAP3	2.36032	1.48498	0.148189
KLF6	-1.03997	0.410468	-2.64188
KLF9	-2.6244	-2.07012	-0.80518
KLHDC5	-1.91379	-1.52388	0.0624677
KLK1	-3.13402	-3.18828	-2.03693
KLK13	-2.89019	-2.71441	0.877393
KPNA1	0.729307	1.68391	1.12064
KPNA3	-1.42732	-1.57793	-0.617425
LACTB2	0.641939	0.457771	1.94562
LAMA3	-3.7869	-2.46945	-0.812155
LAMA5	-1.53582	-1.45991	-0.260936
LAMB1	-1.6529	0.0560607	0.538776
LAMP2	-0.946622	-1.88513	-1.27839
LAP3	1.58073	0.315033	0.226845
LARP5	-2.04413	-2.02237	-2.08929
LCP1	1.93865	-3.82938	-7.60893
LDHA	-6.29087	0.666415	-5.27999
LEPROTL1	1.69114	0.973535	0.577123
LGALS3BP	2.08374	1.90585	-0.29567
LGMN	1.34491	-2.88411	1.11475
LIN28B	3.15273	1.98967	-1.58648
LIPA	2.88118	1.20803	1.56804
LMNA	2.69716	0.98334	1.59796
LOC126208	-1.92585	-1.20912	-0.332409
LOC201895	-1.80292	-0.16866	-0.454859
LOC375133	-2.07228	-1.46245	-0.574681
LOC493869	2.1772	0.74585	1.23155
LOC93081	1.66846	2.33644	1.22751
LPXN	0.888856	5.09354	-0.243032
LRG1	1.62168	1.30267	0.137422
LRIG3	-1.82013	1.6364	-0.919057
LRRC1	-2.34405	-1.07194	-0.692236
LRRC8D	-0.84402	-2.47863	0.476029
LSS	-0.203194	-3.71275	-0.306253
LTV1	0.869711	0.685062	1.81382
LUM	-3.61243	-0.110779	3.82046
LYAR	2.31453	1.35849	1.34112
LYK5	1.55863	0.108366	0.0324457
MAD2L2	1.90344	1.62352	0.230725
MAEA	1.7929	0.166518	0.4246
MAF	-3.09141	-5.92585	-6.68205
MAGOH	1.44068	2.15302	1.40833
MAN1B1	2.42965	0.680745	0.298981
MAN2A1	2.09754	1.91405	0.0591106
MAN2B2	1.89185	-0.60274	-0.861471
MAOA	-1.2768	-0.337082	2.05877
MAP4K2	3.01813	1.90435	2.05282
MAP4K3	-1.58832	-1.30644	-1.41987
MAPK13	-6.39571	-2.61209	-1.67241
MAPK3	2.30993	-0.383754	0.271632
MARCKS	-2.10179	-0.642517	-2.82651
MARS	0.673303	2.02117	1.74733
MASK	-0.326284	-0.394408	-3.36858
MATN2	-4.12285	-4.07001	-5.98435
MATN3	-2.50283	-1.94957	-2.12685
ME2	-1.229	-1.7923	-0.771051
MEST	3.27958	2.30989	0.325121
MFGE8	5.4413	2.08156	-1.93743
MFSD1	1.83498	0.948834	1.02181
MFSD3	2.8547	-2.11841	0.269245
MGC13096	0.593914	-0.472288	2.35272
MGC13114	1.73305	0.679356	1.16793
MGC13379	-1.1892	1.4623	1.72102
MGC15523	2.30293	0.00166852	0.0537402
MGC3121	1.40376	1.17707	1.70235
MGC4618	2.8415	0.259053	0.413542
MGEA5	-1.92702	0.0894479	-0.190758
MLLT11	3.43893	4.9431	3.10786
MMP1	2.81928	2.6921	4.94546
MORC4	-1.0806	-1.25147	-4.17752
MPPE1	1.16249	0.458096	1.81218
MRPL20	0.97941	1.55118	0.703526
MRPL22	1.98788	1.29469	0.933956
MRPL24	2.20287	1.35696	1.93314
MRPL37	1.91149	1.73968	0.617245
MRPL38	1.57472	0.415449	0.755908
MRPL41	-0.951179	-1.44949	-2.22403
MRPS22	1.22916	1.76196	0.547975
MRPS7	1.84019	0.279189	0.0321439
MSMB	-4.55739	-9.86963	-7.6501
MSRB2	1.24091	-1.28101	-1.83318
MT1F	-4.87079	-5.48857	-3.91104
MTERFD1	1.07731	0.335102	1.56219
MTFR1	0.807339	0.364146	1.92481
MTHFS	-0.533563	-3.0275	-0.574243
MTMR11	5.32343	3.87893	1.03973
MUC1	0.854733	-1.49393	-3.17888
MUTYH	1.9231	-1.73142	0.171166
MVP	1.86349	1.56824	-0.229485
MXD4	2.0959	0.311802	0.32523
MYEOV	1.8336	2.01731	-2.41966
MYH4	-1.63651	4.84262	-1.47519
MYLIP	-0.52936	1.05612	1.78157
MYO10	1.64509	0.647488	-1.38674
NAPRT1	2.17784	-1.28883	1.16046
NCK2	-1.50768	-0.791392	-1.9512
NCOA1	-1.65593	-1.7436	-1.65862
NCOA3	-3.49395	-4.23801	-4.03186
NCOA6	-1.98487	-0.783228	-0.770067
NCOA7	3.15985	4.37026	1.26835
NCOR2	-2.76121	-1.25936	-1.9099
NCSTN	1.74862	1.00844	0.931135
NDFIP2	-0.199914	1.61812	-0.480282
NDUFV2	0.801473	1.4497	1.60085
NEK6	-1.58046	-2.42315	-3.08271
NFIL3	-2.62285	-2.99954	-3.04421
NFKB1	0.489658	3.57221	0.407472
NFKBIA	-0.531972	3.19639	0.785626
NFKBIE	0.617388	2.61212	0.0856464
NINJ2	-5.46814	-2.35627	-5.32565
NIPSNAP1	2.2201	-0.0155176	1.02945
NMU	1.89209	-0.18781	5.38244
NNMT	0.851449	0.455904	-7.19576
NOS3	4.77573	1.852	0.212827
NPC2	-2.02918	-5.58485	-2.66072
NPDC1	2.83665	0.222114	1.39275
NQO1	0.382583	-1.81026	0.968144
NR1H2	-2.17558	-1.4054	-0.163207
NR1H3	2.42149	0.940466	-0.742275
NRP1	-1.70723	-0.552887	-3.46013
NS4ATP2	-0.831956	-1.09648	-1.72467
NSDHL	0.457656	-3.15197	-1.49822
NTS	-3.05407	-2.87417	1.13765
NUAK1	-1.58189	-0.137506	-2.61806
NUDC	1.43012	1.82846	2.35227
NUDT14	0.924545	-2.87695	-0.747958
NUDT21	0.711642	1.61804	1.78941
NUDT9	-1.56459	-1.9234	-0.0594256
NUP153	-0.616135	1.44316	1.51941
ORF1-FL49	0.570072	1.61063	2.48318
OSBPL1A	-0.10303	-0.765342	1.78914
OSGEP	1.61996	0.907352	1.97794
PACSIN2	-0.0639496	-0.369477	-1.51906
PAFAH1B3	0.20439	-0.476131	1.60269
PAK1IP1	0.764064	2.15059	1.95437
PALLD	-0.958997	2.5245	0.770784
PALM	1.30373	-1.57378	0.324296
PAM	4.93002	3.42952	1.01216
PAQR4	2.88228	-0.103671	0.751172
PBEF1	-0.0655403	3.7421	1.11031
PCBP2	-1.55982	-0.755895	-0.401725
PCCB	2.06477	0.483002	0.955584
PCQAP	-3.17707	0.0694819	-1.02718
PCSK9	2.63812	-1.13439	-0.158033
PDIA5	1.90054	-0.157671	1.12783
PDLIM1	2.40021	1.61983	-0.148835
PEBP1	-0.974414	-2.71135	-0.217502
PECI	2.75249	1.6442	0.327441
PEPD	-3.73083	-4.28165	1.69668
PEX10	2.04505	0.316128	-0.0206757
PEX11B	1.81834	0.472197	-0.260746
PFKP	1.67492	-1.0278	-2.47217
PFN2	1.24174	1.08102	1.97741
PHACTR2	-1.86378	0.200539	-1.45703
PHB	-0.492951	-1.54562	-0.893599
PHGDH	1.74117	1.08434	2.07994
PHIP	-1.59697	0.0906903	-0.559558
PHLDB1	1.5409	0.60328	1.28559
PI3	-1.19115	3.74043	-2.33281
PIAS3	1.74518	1.3238	-0.394646
PIK3R1	-3.31963	-2.47287	1.08704
PKIB	-1.71121	-1.55137	-4.46492
PKP2	-1.8667	-0.668398	-0.647742
PLAC8	-1.10417	1.24627	-3.62912
PLAGL2	-2.80612	-2.32757	-1.62138
PLAUR	1.91329	1.72021	-1.90092
PLEKHA4	-1.96198	-1.37737	0.756781
PLEKHA5	-1.75987	-0.713667	-1.32314
PLEKHG3	-0.675576	-2.77213	-1.03364
PLEKHO1	-1.72349	-1.63254	-1.17392
PLSCR4	2.8938	3.18219	0.427833
POFUT2	1.96812	2.00065	1.54184
POLB	1.76556	1.70983	1.44411
POLR2I	0.196025	-2.73203	1.43833
POM121	-0.014551	0.0652073	1.95957
POMGNT1	2.4317	1.50955	0.780738
PON2	1.93521	0.334451	0.446875
POU2F2	0.833213	4.58183	0.430596
PPARGC1A	-0.871492	-2.20829	-3.16825
PPAT	0.81301	1.17874	1.63063
PPIAL4	0.99174	-0.25899	1.77402
PPIC	1.80803	0.0269459	0.13643
PPIH	1.1789	0.571653	1.59154
PPIL3	1.6542	1.82107	0.855458
PPP1R14A	-1.15819	-4.94787	-2.01165
PPP1R16A	1.91585	0.764166	1.80596
PPP2R1A	-0.590962	-1.60458	-0.154421
PPP2R2A	1.03332	1.58671	0.067274
PPP2R4	1.70445	0.903031	-0.465304
PPP2R5A	-1.01623	-1.586	-1.08351
PPRC1	-0.352446	1.20384	1.55624
PRAME	2.56372	-0.748723	-0.867048
PRCP	-0.615278	-1.63468	-1.00483
PRDX3	1.19706	1.79818	1.65684
PRDX6	1.99976	0.245942	1.83063
PRICKLE1	3.17323	1.20325	2.15163
PRKCA	0.480093	0.19947	1.54198
PRKCSH	1.71081	0.262989	0.53116
PRKDC	1.56105	0.802797	1.60357
PRNP	-0.109006	0.171729	-8.4365
PROS1	2.77976	-0.00649935	-2.06772
PRSS1	-1.02186	4.5604	-9.15102
PRSS2	-0.180845	6.52814	-9.40503
PRSS3	-0.286817	6.49687	-10.1468
PRSS8	-2.48557	-7.34135	0.133516
PRTFDC1	-2.78676	-2.62247	4.88802
PSG11	5.23262	1.36316	-0.981711
PSMA5	1.77382	1.87067	1.5734
PSMB2	1.42533	2.3813	1.43637
PSMB4	1.08333	2.38261	1.68855
PSMB7	0.549666	1.67783	0.619496
PSMC5	0.635327	1.78487	0.556767
PSMD10	2.04788	0.285308	1.16886
PSMD8	-1.13157	-1.6471	-0.530023
PSME2	0.853455	2.62803	1.71241
PSMF1	-0.789762	-2.38889	-1.67956
PTDSS1	2.42792	0.411361	2.24957
PTMS	0.203426	-2.66359	-0.363453
PTPRK	-1.65575	0.114336	0.657511
PTRF	0.186967	-4.16345	0.438517
PTTG1IP	-1.08009	-0.559426	-1.79725
PUM1	-3.43915	-0.27378	-0.240556
PURB	-0.230174	-0.245024	1.53974
PYCR1	2.03106	0.726215	1.58373
QDPR	3.37976	0.307642	1.96408
QIL1	2.29389	0.0946954	0.368909
QSCN6L1	0.53575	1.50293	0.821426
RAB2B	0.319513	1.69373	0.610548
RAB31	-3.13907	-0.401652	-1.87331
RAB9A	-1.39787	-0.68965	-2.29495
RAC2	2.074	2.16895	-3.4441
RAFTLIN	-8.39321	-5.17332	-4.11591
RAI17	-2.44903	-0.254025	-1.28318
RALB	1.64458	1.36306	-0.0488535
RALGPS1	-2.44368	-2.71786	-1.66469
RALY	-1.97184	-0.969986	-1.55738
RAP2A	-1.63104	-1.12198	-0.670878
RARA	-0.950264	-1.85625	-0.341354
RARRES2	0.983561	-0.67258	2.17789
RASIP1	-2.4312	-2.20634	-1.972
RBP1	2.61324	0.19512	-1.60473
RBPMS2	-2.24679	-1.61656	-2.00733
RCC1	0.315377	0.162043	1.74833
RCD-8	-0.744053	-1.515	-0.202286
RDX	-3.0617	-0.793382	-0.584224
REG4	3.88154	0.839448	6.09876
RENBP	-2.82745	-5.23155	-3.51216
RFX5	1.04657	2.03647	1.83762
RGL1	-0.704686	-1.97201	-5.10743
RGS4	-5.11638	-4.30456	-4.00652
RGS5	1.0383	1.61923	4.57392
RHBDF1	2.2958	2.87099	1.09015
RHOB	0.947557	3.98228	-0.237707
RHOC	1.97034	1.60173	0.280661
RHOU	-3.25196	-3.90238	-8.69852
RHPN2	-2.79293	-2.99618	-1.70723
RIS1	0.901341	1.55518	-3.28366
RNF144	-2.30928	-3.07631	-2.08687
RNF167	2.05549	0.74426	0.428736
RNF19	1.57769	2.2061	0.380756
RNMTL1	1.58364	0.582014	1.27037
RP1-32F7.2	-0.820085	-0.727924	5.98772
RPA1	1.60963	0.972622	1.47395
RPIB9	-0.276405	8.78921	-0.0229147
RPL10A	1.83151	0.64924	1.76128
RPL18	-1.58953	-0.750184	0.012589
RPL34	1.07595	2.05543	2.1651
RPL36AL	0.0614409	-1.81682	0.245321
RPL39	0.510065	0.208812	1.75264
RPL7	0.336901	0.339808	2.1054
RPS10	-1.50476	0.13596	0.255503
RPS15	2.55612	1.72792	0.383756
RPS16	-2.10354	-1.58058	-1.27063
RPS19	-1.77252	-0.622063	-0.521997
RPS20	0.740137	1.14527	1.96048
RPS3A	-1.6103	-0.687251	0.118709
RPS6KB1	-2.47405	-1.2222	-1.69556
RRAGC	-2.63892	-2.10663	-1.37942
RRAGD	-1.62651	-5.41697	-5.90219
RUNX1	-1.16628	-1.69968	-2.75329
RUSC1	2.48193	1.01288	0.776322
S100A6	-1.33482	1.79644	-2.50875
S100P	-0.98157	-2.17757	-2.7226
SALL4	-2.99212	-3.91854	-1.9186
SAP30	-2.29771	-1.16768	0.897083
SASH1	-1.37647	-1.25125	-2.63512
SAT	-0.907998	-0.247383	-5.1091
SBF1	-0.904207	-0.78406	-1.94295
SCAMP3	1.64046	0.915324	1.24755
SCARF2	-6.44893	-3.71509	-3.20649
SCD	-0.45503	-5.55707	-1.12498
SCPEP1	-0.376924	-0.999232	3.77036
SCRG1	-2.40356	-2.12555	6.59618
SCYL2	-1.54763	-0.0443081	-0.523497
SDC4	-0.538122	3.37027	0.345951
SDCBP	2.19692	3.80006	-0.634353
SDHB	1.96965	1.74756	1.00502
SDSL	2.06467	0.179242	-1.41605
SEPHS2	-1.37082	-2.96828	-0.275802
SERF1B	1.35706	1.67773	2.15288
SERPINB6	-0.971525	-2.49793	-2.2761
SERPIND1	-0.370772	-0.786024	-5.60742
SERPINE2	4.23884	2.41995	4.68201
SERPINH1	1.07195	1.65179	0.694123
SERTAD2	-2.13601	-1.47445	-1.6918
SET	-0.765113	-1.62297	-0.578977
SF3A3	2.71886	1.29713	0.971961
SGK	1.23778	5.01008	1.31771
SH3BGRL2	-1.18236	-3.12962	-0.812727
SH3BGRL3	1.48742	1.62601	0.401723
SH3KBP1	0.508688	1.54119	0.967972
SIAHBP1	2.17766	0.690927	0.79425
SIDT2	1.82553	1.31422	2.57959
SIL1	2.1194	0.664472	-0.636307
SIPA1	2.19738	1.47005	-0.380097
SIRT7	2.41685	0.526931	0.553364
SIX5	1.64261	0.356852	0.857392
SLC11A2	-1.90188	-1.07839	-0.265768
SLC12A9	1.46959	-1.93655	0.264926
SLC16A5	1.09294	-2.59209	1.40859
SLC17A5	-0.901867	-1.76491	-1.02827
SLC19A3	-3.21304	-3.46303	0.0773225
SLC24A6	-0.676279	-1.8431	-3.65213
SLC25A28	1.54985	0.49791	0.282938
SLC26A6	3.22806	0.447138	-0.396235
SLC29A2	-0.348925	-2.30171	-0.421676
SLC3A1	-2.38358	-3.33586	0.978042
SLC9A3R1	2.59898	-0.403151	0.497776
SLITL2	-1.18549	2.80877	-1.71946
SLPI	-1.12859	-2.0366	-4.85522
SMAD6	2.25139	0.795855	0.375926
SMARCA3	1.04632	1.07877	2.05466
SMARCD2	1.63765	-0.49038	-0.0402591
SMPDL3A	1.93067	2.28683	-1.16554
SMS	1.43061	1.3901	1.87275
SMYD3	3.15211	1.68925	2.19097
SNCAIP	-0.522091	4.30363	-2.94407
SNTB1	0.748482	-2.86216	-4.36655
SNX10	1.54047	0.121182	2.11542
SNX5	0.433071	-1.96309	-1.17928
SOX21	-5.30701	-5.65982	-3.33246
SOX4	-1.52565	-0.240513	-0.196444
SOX9	1.10902	1.79256	2.73516
SPINK1	-2.96526	-1.35274	-0.0274438
SPINT2	-1.85101	-5.19169	-1.03343
SPOCK2	-5.61406	-5.28841	-4.53046
SPP1	-6.02483	-0.909487	0.204785
SPTBN1	-3.63819	-1.32756	-1.31948
SRM	1.75004	0.000401005	1.14327
SRPRB	1.95789	0.515666	1.45989
SRRM2	-1.59535	-0.146285	0.449311
STAT1	-1.7377	-1.15342	-1.71303
STEAP3	1.90036	-0.256137	0.765052
STK36	2.21123	1.13933	0.651238
STRA13	2.51503	0.499268	1.1059
STRN3	1.03728	1.70106	0.906306
STX3A	-2.87426	-1.86571	-2.00731
STX5A	0.657189	1.77475	0.17628
SYBL1	1.55367	0.22962	1.28557
TACC1	1.93749	0.807517	-2.88776
TACSTD1	-0.825797	-1.69998	-0.574306
TAGLN2	1.14075	2.20904	1.61458
TAX1BP3	1.22965	1.5531	-1.08052
TBC1D7	1.54089	0.676822	1.4976
TCEAL4	-0.240916	-1.37774	-1.66207
TCEB1	1.34014	1.67032	1.99123
TCN1	-7.37138	1.20193	-8.64272
TETRAN	2.44328	0.146708	0.660787
TFAM	0.586101	2.14952	1.7302
TFF2	3.79759	0.110693	3.42884
TFPI	-1.25522	-0.335989	-1.74709
TFRC	-1.70574	-0.419732	-1.28221
THAP7	2.13458	0.520462	1.48463
THBS1	-5.42702	-0.271046	-0.458785
THEM2	1.1042	0.951723	1.50646
THOC1	0.487943	0.214144	2.14256
THOC3	2.56368	0.916358	1.36396
THRAP6	1.80482	1.72135	0.64776
TIMP1	2.73407	1.5407	-1.82082
TIPARP	1.84844	1.33386	-0.22873
TJP2	0.484927	0.904933	1.74799
TLE1	-2.92979	-2.59918	-2.01488
TLK2	-2.00615	-1.29352	-1.31889
TM4SF1	1.76007	1.3642	-0.201755
TMBIM1	-0.742842	-0.864594	-1.50318
TMED1	1.59029	1.12473	0.0806113
TMED9	1.75247	0.903233	1.13025
TMEM30A	1.55126	0.741619	1.0326
TMEM39B	0.501357	1.59552	1.4688
TMEM49	-0.246954	-0.0930405	-1.85016
TMEM87A	-1.38721	0.123736	-1.91123
TMEM98	-0.137815	-1.63438	-0.523355
TMEM99	-1.70526	0.0943318	-0.18589
TNFRSF11B	2.98418	4.41101	2.53094
TOMM34	1.848	0.580851	-0.599671
TP53I13	-0.0414736	-0.793079	-1.51867
TPM1	1.86299	1.86154	0.0642271
TPM2	3.16262	3.07816	0.547747
TPT1	-1.63293	-1.3509	-0.890988
TRAPPC4	1.68821	0.856862	1.44674
TRIM28	-1.68811	-1.36325	1.42689
TRIM37	-2.1476	-1.40821	-0.970529
TRPV4	3.04051	0.840433	-1.67424
TRPV6	-4.70825	-3.0885	-5.1282
TSC22D3	3.27741	4.39589	-2.25628
TSC22D4	-0.231027	1.09377	-1.66636
TSPAN12	1.42873	-1.34107	4.68629
TSPAN8	-1.50741	-1.21428	2.16804
TSPYL5	1.73767	0.298018	2.18667
TTC4	1.28887	1.59837	0.789754
TUBB3	2.37724	1.71101	2.60685
TUBG2	2.28713	0.260901	0.30845
TXN	2.21511	1.96908	2.23741
TXNDC	0.556551	-2.22858	0.353089
TXNDC12	0.878638	-0.253214	1.72921
TXNIP	0.959447	7.26203	0.786839
UBB	0.796572	1.73805	0.203034
UBE2E2	-1.67579	-0.776448	-0.769893
UBE2G1	1.75985	1.21208	1.2524
UBE2V2	1.98339	2.07245	1.99281
UBL3	-1.56708	-1.68041	0.341382
UGT1A6	-1.82695	-4.08899	-2.25929
UNC84A	0.481098	0.175504	1.86937
UNQ501	1.57306	0.153004	-0.665434
UQCRB	3.01879	1.27215	2.62491
USF2	-2.15979	-2.37159	-0.898371
UST	0.0235702	-0.346468	1.8011
VAMP3	2.11589	1.33658	1.36461
VCX	2.05134	-1.41142	0.437758
VDAC3	2.61589	2.04249	1.82002
VSIG1	-1.99067	0.431389	6.12333
WBSCR22	1.38345	0.610147	2.47834
WDR12	1.17068	0.894893	1.70933
WDR41	1.86951	0.0243525	0.903283
WDR57	1.31883	1.9724	1.26694
WDR72	-2.9031	-0.419256	-6.29128
WFS1	7.37349	2.80436	1.42618
WSB1	-0.867251	-0.244984	-1.59685
WTAP	0.726262	1.68416	0.748258
WWP1	1.79598	1.56787	1.46392
XAGE1	-0.0579477	0.23309	7.15934
YARS2	0.878646	1.53219	0.743789
YME1L1	-0.0305804	-0.479904	2.0993
YY1	-1.70675	-2.12497	-0.539359
ZD52F10	-2.91075	-4.32659	-4.89
ZDHHC7	-1.9179	-3.90828	-1.68754
ZFYVE21	-0.74484	-2.20897	-0.05269
ZMYM6	1.63149	0.581465	0.128877
ZNF161	-2.11208	-1.07231	-2.21553
ZNF22	-1.72742	-0.675301	0.451566
ZNF511	-1.65263	-0.335094	-0.842162
ZNF526	-2.03697	-1.30896	-0.0606352
ZNF532	-1.94945	-2.32628	-0.934436
ZNF83	-1.30534	-1.84079	-0.828741
