# Supplementary material for: Gene expression and pathway analysis of ovarian cancer cells selected for resistance to cisplatin, paclitaxel, or doxorubicin
Source: J Ovarian Res. 2011 Dec 5;4:21. doi: 10.1186/1757-2215-4-21 (PMC3259089; doi:10.1186/1757-2215-4-21)
Supplement: Additional file 2 — Genes simultaneously elevated in all three drug resistant phenotypes. The table lists all 45 genes simultaneously altered in all three resistance phenotypes (cisplatin, doxorubicin, and paclitaxel), and the fold change is indicated for each. [file 1757-2215-4-21-S2.XLSX]

## Sheet: Sheet1
Elevated
Symbol	OV90C	OV90D	OV90P	Average
MLLT11	3.43893	4.9431	3.10786	3.82996
SERPINE2	4.23884	2.41995	4.68201	3.78027
GABARAPL1	3.26668	4.7711	2.13037	3.38938
ADAM15	3.97476	3.23751	1.50135	2.90454
ANXA1	2.64636	3.48294	2.45827	2.86252
CKLF	2.96659	1.82889	2.76834	2.52128
GPX3	2.62721	2.58556	1.95899	2.39059
ACF	2.09513	3.14468	1.84868	2.36283
TUBB3	2.37724	1.71101	2.60685	2.2317
VDAC3	2.61589	2.04249	1.82002	2.15947
TXN	2.21511	1.96908	2.23741	2.14053
UBE2V2	1.98339	2.07245	1.99281	2.01621
ACADVL	2.21066	2.05678	1.6172	1.96155
ACADM	2.04303	2.13777	1.54212	1.90764
POFUT2	1.96812	2.00065	1.54184	1.83687
ACTL6A	1.7581	2.03284	1.67345	1.82146
eIF2A	1.97797	1.75113	1.71945	1.81618
PSMA5	1.77382	1.87067	1.5734	1.7393
Decreased
Symbol	OV90C	OV90D	OV90P	Average
CCL26	-8.93555	-9.31185	-9.8223	-9.35657
ANKRD38	-3.48196	-7.89617	-6.45256	-5.94356
RAFTLIN	-8.39321	-5.17332	-4.11591	-5.89415
RHOU	-3.25196	-3.90238	-8.69852	-5.28429
MAF	-3.09141	-5.92585	-6.68205	-5.23311
SPOCK2	-5.61406	-5.28841	-4.53046	-5.14431
ECAT11	-6.17113	-4.13112	-4.01122	-4.77116
SOX21	-5.30701	-5.65982	-3.33246	-4.76643
SCARF2	-6.44893	-3.71509	-3.20649	-4.45684
CDH26	-4.13761	-4.53343	-4.6599	-4.44365
ITIH2	-2.77491	-6.10159	-3.74186	-4.20612
ZD52F10	-2.91075	-4.32659	-4.89	-4.04245
NCOA3	-3.49395	-4.23801	-4.03186	-3.92127
FZD4	-3.89405	-4.81977	-2.58065	-3.76482
MAPK13	-6.39571	-2.61209	-1.67241	-3.56007
NPC2	-2.02918	-5.58485	-2.66072	-3.42492
C6orf32	-3.94922	-4.11466	-2.20081	-3.42156
ACTN1	-3.08547	-4.30561	-2.84329	-3.41146
BRI3	-3.21965	-3.58595	-2.90595	-3.23718
CITED4	-3.68494	-3.04317	-2.6968	-3.14163
HK2	-3.53334	-3.11214	-2.47089	-3.03879
EPAS1	-2.83617	-2.07305	-4.0372	-2.98214
SALL4	-2.99212	-3.91854	-1.9186	-2.94308
NFIL3	-2.62285	-2.99954	-3.04421	-2.88886
UGT1A6	-1.82695	-4.08899	-2.25929	-2.72508
HRASLS3	-2.21789	-3.83379	-2.09951	-2.71706
TLE1	-2.92979	-2.59918	-2.01488	-2.51462
DSP	-2.96902	-2.48555	-2.08663	-2.51373
ZDHHC7	-1.9179	-3.90828	-1.68754	-2.50457
RNF144	-2.30928	-3.07631	-2.08687	-2.49082
PLAGL2	-2.80612	-2.32757	-1.62138	-2.25169
RASIP1	-2.4312	-2.20634	-1.972	-2.20318
MATN3	-2.50283	-1.94957	-2.12685	-2.19309
C22orf16	-1.91202	-2.53112	-1.97883	-2.14066
LARP5	-2.04413	-2.02237	-2.08929	-2.05193
FN5	-2.05513	-2.50395	-1.56421	-2.04109
HES1	-1.97123	-1.65215	-2.35421	-1.99253
CUEDC1	-2.35291	-1.54593	-2.01819	-1.97234
RBPMS2	-2.24679	-1.61656	-2.00733	-1.95689
FLJ22104	-1.68568	-1.98895	-2.0702	-1.91495
CACHD1	-2.27933	-1.5021	-1.80205	-1.86116
FOXA2	-1.80513	-1.82165	-1.65471	-1.7605
AVEN	-1.54211	-1.75903	-1.80839	-1.70318
NCOA1	-1.65593	-1.7436	-1.65862	-1.68605
